# Supplementary material for: A Compositional Model to Predict the Aggregated Isotope Distribution for Average DNA and RNA Oligonucleotides
Source: Metabolites. 2021 Jun 18;11(6):400. doi: 10.3390/metabo11060400 (PMC8234063; doi:10.3390/metabo11060400)
Supplement: Supplementary file 1 [file metabolites-11-00400-s001.zip]

Archive with 2 entries (2 files):
- Supplementary materials_Valkenborg.pdf
- Table S5.xlsx
